# Supplementary material for: Fish larval recruitment to reefs is a thyroid hormone-mediated metamorphosis sensitive to the pesticide chlorpyrifos
Source: eLife. 2017 Oct 30;6:e27595. doi: 10.7554/eLife.27595 (PMC5662287; doi:10.7554/eLife.27595)
Supplement: Figure 1—source data 1. [file elife-27595-fig1-data1.xlsx]

## Sheet: Data + stats
Weight (g)	far ocean	near ocean	crest	d1	d2	d3	d5	d8
1	0.008	0.74	0.656	0.49	0.92	0.72	0.66	0.45		Comparison far_ocean and near_ocean	wilcox.test(weight_far_ocean,weight_near_ocean,alternative="less")
2	0.003	0.58	0.719	0.53	0.94	0.66	0.76	0.67			Wilcoxon rank sum test with continuity correction
3	0.003	0.56	0.573	0.46	0.83	0.66	0.6	0.46
3	0.004	0.59	0.685	0.65	0.74	0.67	0.72	0.55			data: weight_far_ocean and weight_near_ocean
4	0.017	0.45	0.599	0.84	0.9	0.63	0.72	0.52			W = 0, p-value = 0.003985
5	0.007		0.65	0.61	0.67	0.66	0.63	0.49			alternative hypothesis: true location shift is less than 0
6			0.67	0.86	0.69	0.64	0.7	0.37
7			0.84	0.82	0.96	0.57	0.69	0.45
8			0.82	0.79	0.85	0.61	0.65	0.59		Comparison near_ocean and crest	wilcox.test(weight_near_ocean,weight_crest,alternative="less")
9			0.76	0.65	0.83	0.51	0.62	0.62			Wilcoxon rank sum test with continuity correction
10			0.74	0.78	0.79	0.57	0.58	0.39
11			0.84	0.73	0.99	0.77	0.61	0.51			data: weight_near_ocean and weight_crest
12			0.74	0.82	0.87	0.62	0.83	0.52			W = 150, p-value = 0.006943
13			0.69	0.67	0.91	0.57	0.73	0.46			alternative hypothesis: true location shift is less than 0
14			0.82	0.8	0.82	0.62	0.7	0.54
15			0.78	0.89	0.72	0.6	0.62	0.49
16			0.85	0.77	0.73	0.58	0.77	0.58		Comparison crest and day1	wilcox.test(weight_crest,weight_day1,alternative="two.sided")
17			0.63	0.61	0.75	0.54	0.64	0.48			Wilcoxon rank sum test with continuity correction
18			0.83	0.62	0.78	0.64	0.67	0.62
19			0.85	0.73	0.83	0.69	0.61	0.54			data: weight_crest and weight_day1
20			0.65	0.79	0.76	0.61	0.73	0.62			W = 12902, p-value = 0.7477
21			0.83	0.69	0.74	0.65	0.62	0.51			alternative hypothesis: true location shift is less than 0
22			0.75	0.62	0.89	0.63	0.62	0.46
23			0.79	0.78	0.82	0.65	0.52	0.57
24			0.76	0.78	0.81	0.8	0.59	0.51		Comparison day1 and day2	wilcox.test(weight_day1,weight_day2,alternative="two.sided")
25			0.77	0.76	0.68	0.65	0.54	0.46			Wilcoxon rank sum test with continuity correction
26			0.57	0.75	0.72	0.71	0.52	0.55
27			0.71	1.03	0.84	0.62	0.55	0.56			data: weight_day1 and weight_day2
28			0.67	0.97	0.75	0.58	0.59	0.51			W = 9331.5, p-value = 0.3906
29			0.79	0.94	0.88	0.62	0.58	0.58			alternative hypothesis: true location shift is less than 0
30			0.86	0.86	0.86	0.7	0.55	0.45
31			0.62	0.8	0.86	0.7	0.62	0.52
32			0.61	0.91	0.88	0.62	0.52	0.42		Comparison day2 and day3	wilcox.test(weight_day2,weight_day3,alternative="greater")
33			0.83	1	0.88	0.71	0.59	0.49			Wilcoxon rank sum test with continuity correction
34			0.77	0.76	0.94	0.58	0.6	0.45
35			0.92	0.81	0.81	0.65	0.63	0.55			data: weight_day2 and weight_day3
36			0.65	0.89	0.71	0.57	0.61	0.48			W = 7080.5, p-value = 8.115e-09
37			0.8	0.96	0.93	0.64	0.63	0.54			alternative hypothesis: true location shift is greater than 0
38			0.85	0.81	0.64	0.66	0.6	0.48
39			0.78	0.91	0.75	0.62	0.57	0.43
40			0.74	0.87	0.72	0.62	0.47	0.48		Comparison day3 and day5	wilcox.test(weight_day3,weight_day5,alternative="greater")
41			0.79	0.95	0.89	0.62	0.55	0.48			Wilcoxon rank sum test with continuity correction
42			0.8	0.73	0.53	0.6	0.55	0.45
43			0.82	0.75	0.57	0.7	0.63	0.58			data: weight_day3 and weight_day5
44			0.89	1.05	0.55	0.64	0.56	0.58			W = 3274.5, p-value = 0.01968
45			0.78	0.97	0.63	0.56	0.59	0.5			alternative hypothesis: true location shift is greater than 0
46			0.58	0.74	0.56	0.65	0.56	0.51
47			0.59	0.65	0.53	0.72	0.55	0.5
48			0.64	0.69	0.64	0.71	0.54	0.52		Comparison day5 and day8	wilcox.test(weight_day5,weight_day8,alternative="greater")
49			0.68	0.65	0.51	0.54	0.54	0.5			Wilcoxon rank sum test with continuity correction
50			0.76	0.64	0.63	0.56	0.53	0.5
51			0.63	0.69	0.66	0.67	0.62	0.48			data: weight_day5 and weight_day8
52			0.66	0.59	0.56	0.61	0.48	0.53			W = 4096, p-value = 2.372e-10
53			0.63	0.6	0.74	0.58	0.55	0.57			alternative hypothesis: true location shift is greater than 0
54			0.6	0.64	0.64	0.56	0.51	0.52
55			0.77	0.52	0.66	0.62	0.47	0.52
56			0.53	0.53	0.63	0.58	0.55	0.56
57			0.56	0.56	0.67	0.62	0.6	0.41
58			0.54	0.59	0.64	0.66	0.49	0.56
59			0.5	0.7	0.6	0.68	0.66	0.54
60			0.59	0.71	0.6	0.64	0.56	0.52
61			0.64	0.6	0.55	0.57	0.56	0.49
62			0.57	0.82	0.66	0.68	0.72	0.55
63			0.57	0.71	0.74	0.73	0.72	0.59
64			0.61	0.72	0.64	0.58	0.74	0.56
65			0.6	0.65	0.89	0.6	0.75	0.6
66			0.66	0.68	0.9	0.71	0.68	0.84
67			0.62	0.71	0.64	0.54	0.52	0.88
68			0.6	0.71	0.67	0.73	0.67	0.64
69			0.68	0.56	0.69	0.72	0.71	0.78
70			0.78	0.57	0.53	0.7	0.67
71			0.68	0.64	0.61	0.68	0.72
72			0.69	0.56	0.63	0.61	0.65
73			0.64	0.63	0.69	0.66
74			0.74	0.58	0.72	0.69
75			0.61	0.59	0.63
76			0.73	0.63	0.69
77			0.67	0.61	0.55
78			0.62	0.7	0.67
79			0.78	0.7	0.66
80			0.75	0.57	0.53
81			0.67	0.41	0.58
82			0.83	0.6	0.65
83			0.72	0.57	0.76
84			0.7	0.59	0.7
85			0.69	0.66	0.53
86			0.66	0.66	0.66
87			0.74	0.56	0.78
88			0.65	0.75	0.71
89			0.8	0.58	0.66
90			0.68	0.57	0.7
91			0.61	0.69	0.81
92			0.7	0.63	0.7
93			0.79	0.62	0.87
94			0.68	0.76	0.75
95			0.82	0.84	0.76
96			0.74	0.91	0.82
97			0.82	0.71	0.71
98			0.86	0.7	0.79
99			0.69	0.8	0.79
100			0.72	0.72	0.75
101			0.65	0.85	0.7
102			0.66	0.71	0.67
103			0.71	0.82	0.58
104			0.63	0.74	0.61
105			0.69	0.68	0.65
106			0.62	0.7	0.71
107			0.63	0.68	0.71
108			0.64	0.67	0.58
109			0.57	0.62	0.66
110			0.74	0.72	0.64
111			0.69	0.82	0.7
112			0.76	0.7	0.78
113			0.63	0.81	0.62
114			0.74	0.74	0.72
115			0.7	0.73	0.63
116			0.55	0.72	0.66
117			0.75	0.81	0.73
118			0.74	0.65	0.78
119			0.8	0.77	0.74
120			0.71	0.73	0.7
121			0.86	0.6	0.73
122			0.67	0.68	0.84
123			0.69	0.8	0.73
124			0.74	0.6	0.61
125			0.6	0.65	0.75
126			0.72	0.69	0.64
127			0.53	0.71	0.77
128			0.67	0.61
129			0.63	0.66
130			0.54	0.75
131			0.63	0.57
132			0.55	0.73
133			0.6	0.76
134			0.66	0.67
135			0.64	0.62
136			0.7	0.63
137			0.73	0.74
138			0.73	0.9
139			0.67	0.61
140			0.71	0.72
141			0.88	0.75
142			0.9	0.57
143			0.64	0.67
144			0.68	0.74
145			0.69	0.69
146			0.63	0.7
147			0.63	0.67
148			0.62	0.62
149			0.65	0.75
150			0.8	0.73
151			0.79	0.65
152			0.82	0.68
153			0.58	0.7
154			0.76	0.82
155			0.69
156			0.67
157			0.66
158			0.75
159			0.62
160			0.8
161			0.66
162			0.86
163			0.58
164			0.81
165			0.76
166			0.73
167			0.69
168			0.77
169			0.7
mean	0.007	0.584	0.701835	0.710581	0.720625	0.637867	0.61589	0.531143
SD	0.00532917	0.103586	0.089114	0.114371	0.109341	0.0582236	0.0794047	0.0875519
n	6	5	170	155	128	75	73	70
SE	0.00238328	0.0517929	0.00685492	0.00921631	0.00970247	0.00676835	0.00935793	0.01054
