# Supplementary material for: Fish larval recruitment to reefs is a thyroid hormone-mediated metamorphosis sensitive to the pesticide chlorpyrifos
Source: eLife. 2017 Oct 30;6:e27595. doi: 10.7554/eLife.27595 (PMC5662287; doi:10.7554/eLife.27595)
Supplement: Figure 1—source data 2. [file elife-27595-fig1-data2.xlsx]

## Sheet: Data + stats
Guts length (cm)	crest	d1	d2	d3	d5	d8
1	2.6	3.2	4.1	6	6.4	7.2		Comparison crest and day1	wilcox.test(gutlength_crest,gutlength_day1,alternative="less")
2	2.7	3.3	3.8	5.6	6.8	7.8			Wilcoxon rank sum test with continuity correction
3	2.6	3.1	3.9	5.5	6.2	7.4
3	2	2.9	4.1	5.9	6.3	7.4			data: gutlength_crest and gutlength_day1
4	2.5	3.3	3.6	6.2	6.2	7.1			W = 4, p-value = 0.0002632
5	2.4	2.7	4	6	7	8			alternative hypothesis: true location shift is less than 0
6	2.6	2.9	4	5.6	6.9	6.6
7	2.3	2.7	3.8	6.1	6.8	6.9
8	2.6	3.2	4.1	6	7.1	7.5		Comparison day1 and day2	wilcox.test(gutlength_day1,gutlength_day2,alternative="less")
9	2.9	3.1	3.8	5.7	6.9	7.9			Wilcoxon rank sum test with continuity correction
10				6.1
11				6.1					data: gutlength_day1 and gutlength_day2
12				5.8					W = 0, p-value = 8.438e-05
13				5.7					alternative hypothesis: true location shift is less than 0
14				6
15
								Comparison day2 and day3	wilcox.test(gutlength_day2,gutlength_day3,alternative="less")
mean	2.52	3.04	3.92	5.88667	6.66	7.38			Wilcoxon rank sum test with continuity correction
SD	0.24404	0.227058	0.168655	0.219957	0.347051	0.446716
n	10	10	10	15	10	10			data: gutlength_day2 and gutlength_day3
SE	0.0813467	0.0756862	0.0562183	0.0587859	0.115684	0.148905			W = 0, p-value = 1.644e-05
									alternative hypothesis: true location shift is greater than 0
								Comparison day3 and day5	wilcox.test(gutlength_day3,gutlength_day5,alternative="less")
									Wilcoxon rank sum test with continuity correction
									data: gutlength_day3 and gutlength_day5
									W = 1, p-value = 2.116e-05
									alternative hypothesis: true location shift is greater than 0
								Comparison day5 and day8	wilcox.test(gutlength_day5,gutlength_day8,alternative="less")
									Wilcoxon rank sum test with continuity correction
									data: gutlength_day5 and gutlength_day8
									W = 9.5, p-value = 0.001211
									alternative hypothesis: true location shift is greater than 0
