# Supplementary material for: Fish larval recruitment to reefs is a thyroid hormone-mediated metamorphosis sensitive to the pesticide chlorpyrifos
Source: eLife. 2017 Oct 30;6:e27595. doi: 10.7554/eLife.27595 (PMC5662287; doi:10.7554/eLife.27595)
Supplement: Figure 2—source data 1. [file elife-27595-fig2-data1.xlsx]

## Sheet: Data + stats
T4(pg/g)	far ocean	near ocean	crest	d1	d2	d3	d5	d8
1	0	37.931	28.3544	18.3333	16.7901	10.2778	4.84848	4.08163		Comparison far_ocean and near_ocean	wilcox.test(T4_far_ocean,T4_near_ocean,alternative="less")
2	0	30.8108	21.1628	13.7705	15.8824	3.93939	3.68421	3.44828			Wilcoxon rank sum test with continuity correction
3	5.88235	39.8214	16.4516	23.0233	8.88889	6.06061	2	4.16667
4		9.83051	23.6066	7.07317	17.381	8.65672	3.47826	3.22581			data: T4_far_ocean and T4_near_ocean
5			7.46988	16.2025	18.6667	5.07937	2.46154	3.7037			W = 0, p-value = 0.02487
6			30.3896	3.69231	23.1818	5.92593	1.6129	3.92157			alternative hypothesis: true location shift is less than 0
7			26.087	3.33333	22.3256	5.71429	4.82759	4.34783
8			7.69231	4.38356	39.7674	9.55224	2.29508	3.50877
9			8.75	1.70732	1.81818	4.48276	4.19355	3.92157		Comparison near_ocean and crest	wilcox.test(T4_near_ocean,T4_crest,alternative="two.sided")
10			20	13.4247	20.4545	19.6429	6.55738	4.34783			Wilcoxon rank sum test with continuity correction
11			19.7436	8.86076	5.53191	22.9032	5.20548	3.63636
12			10.1266	4.92754	6.41975	15.1724	10.9677	3.57143			data: T4_near_ocean and T4_crest
13			3.75	4.83871	9.57746	19.3939	20.6452	3.92157			W = 197, p-value = 0.1562
14			8.53659	3.33333	6.45161	20	14.9153	3.44828			alternative hypothesis: true location shift is greater than 0
15			18.427	15.7143	7.1875	17.5439	27.3333	4.44444
16			8.66667	23.0986	3.59551	22.7397	4.2623	3.84615
17			11.2121	13.6667	18.4848					Comparison crest and day1	wilcox.test(T4_crest,T4_day1,alternative="two.sided")
18			17.4194	11.7073	15.9459						Wilcoxon rank sum test with continuity correction
19			15.6667	17.1831	17.1875
20			12.3529	13.6111	15.9551						data: T4_crest and T4_day1
21			6.66667	11.3846	20						W = 2919.5, p-value = 0.05036
22			12.9412	15.2941	17.1875						alternative hypothesis: true location shift is greater than 0
23			6.95652	23.9437	14.3284
24			16.5625	18.0282	10.7246
25			11.0811	22.5	16.9811					Comparison day1 and day2	wilcox.test(T4_day1,T4_day2,alternative="two.sided")
26			12.459	20.3571	16.3934						Wilcoxon rank sum test with continuity correction
27			13.6986	23.4921	22.5397
28			10.1493	28.9655	18.5507						data: T4_day1 and T4_day2
29			12.2581	29.4915	18.8889						W = 1951.5, p-value = 0.2588
30			4.87179	22.5397	23.8095						alternative hypothesis: true location shift is greater than 0
31			26.1333	29.1803	15.6522
32			28.0597	20	29.4545
33			26.0241	19.4286	19.7015					Comparison day2 and day3	wilcox.test(T4_day2,T4_day3,alternative="two.sided")
34			21.6667	34.7368	16.3636						Wilcoxon rank sum test with continuity correction
35			20.2857	20	22.2642
36			32.7536	20	24.4828						data: T4_day2 and T4_day3
37			26.0606	27.3684	18.4615						W = 511.5, p-value = 0.06995
38			24.0541	23.3898	17.1053						alternative hypothesis: true location shift is greater than 0
39			25.2308	12.1212	17.7143
40			18.75	13.3333	17.3585
41			35.2941	24.2857	21.5152					Comparison day3 and day5	wilcox.test(T4_day3,T4_day5,alternative="greater")
42			40.6557	21.8667	48.9744						Wilcoxon rank sum test
43			25.7143	26.2069	14.9296
44			26.0759	23.8596	18.4848						data: T4_day3 and T4_day5
45			23.5294	11.5942	21.7143						W = 193, p-value = 0.006781
46			20.4878	20.3175	16.0494						alternative hypothesis: true location shift is greater than 0
47			22.1622	23.5484	14.8571
48			15.6098	29.2105	9.1954
49			18.1395	14.2857	11.7333					Comparison day5 and day8	wilcox.test(T4_day5,T4_day8,alternative="two.sided")
50			23.4783	19.5604							Wilcoxon rank sum test with continuity correction
51			25.5556	27.0423
52			27.3846	21.7143							data: T4_day5 and T4_day8
53			32.4242	19.25							W = 163, p-value = 0.1933
54			24.7887	17.7778							alternative hypothesis: true location shift is greater than 0
55			18.7302	17.1765
56			19.7101	14.0845
57			48.3871	26.5854						Comparison crest and day8	wilcox.test(T4_crest,T4_day8,alternative="greater")
58			23.8095	17.2973							Wilcoxon rank sum test with continuity correction
59			39.375	18.5294
60			22.1053	20.5714							data: T4_crest and T4_day8
61			30	20							W = 1095, p-value = 5.332e-10
62			28.6957	25.3731							alternative hypothesis: true location shift is greater than 0
63			24.127	34.5161
64			25.9459	13.6585
65			48.8571	9.42857						Comparison near_ocean and day8	wilcox.test(T4_near_ocean,T4_day8,alternative="greater")
66			54.1818	16.7901							Wilcoxon rank sum test with continuity correction
67			20.8	22.7027
68			24.3243	17.8082							data: T4_near_ocean and T4_day8
69			39.25	30							W = 64, p-value = 0.001426
70				13.3333							alternative hypothesis: true location shift is greater than 0
71				14.4615
mean	1.96078	29.5984	21.77	18.1729	17.2839	12.3178	7.45552	3.84637		Comparison far_ocean and crest	wilcox.test(T4_crest,T4_far_ocean,alternative="greater")
SD	3.39618	13.7378	10.4808	7.56885	8.08719	7.07899	7.40719	0.36438			Wilcoxon rank sum test with continuity correction
n	3	4	69	71	49	16	16	16
SE	2.40146	7.93153	1.27098	0.904651	1.16728	1.82779	1.91253	0.0940825			data: T4_crest and T4_far_ocean
											W = 205, p-value = 0.002212
											alternative hypothesis: true location shift is greater than 0
