# Supplementary material for: Fish larval recruitment to reefs is a thyroid hormone-mediated metamorphosis sensitive to the pesticide chlorpyrifos
Source: eLife. 2017 Oct 30;6:e27595. doi: 10.7554/eLife.27595 (PMC5662287; doi:10.7554/eLife.27595)
Supplement: Figure 2—source data 2. [file elife-27595-fig2-data2.xlsx]

## Sheet: Data + stats
T3(pg/g)	far ocean	near ocean	crest	d1	d2	d3	d5	d8
1	87.1429	30.8966	51.9241	49.5952	21.4568	20.4444	12.9394	3.67347		Comparison far_ocean and near_ocean	wilcox.test(T3_far_ocean,T3_near_ocean,alternative="two.sided")
2	205	37.1486	54.3721	26.7541	29.9412	25.9091	16.8684	3.44828			Wilcoxon rank sum test
3	70.8824	55.5357	36.6774	48.5581	12.6944	24.4848	2.25714	4.16667
4		54.9661	39.4098	50.561	27.5952	28.7164	9.97101	15.4839			data: T3_far_ocean and T3_near_ocean
5			39.5422	40.1013	29.6267	19.873	10.5231	14.0741			W = 12, p-value = 0.05714
6			79.6364	50.4923	26.5455	36.4444	15.3226	3.92157			alternative hypothesis: true location shift is less than 0
7			57.1739	30.8718	32.8605	26.1071	28.2069	3.91304
8			31.9692	45.2055	21.5349	33.9701	8.7541	4.5614
9			41.575	25.9024	23.7045	28.1379	10.2258	10.1961		Comparison near_ocean and crest	wilcox.test(T3_near_ocean,T3_crest,alternative="two.sided")
10			42.4941	36.6849	27.6591	26.2143	24.0328	16.087			Wilcoxon rank sum test with continuity correction
11			53.0256	25.4684	30.4255	25.3548	10.7123	11.6364
12			28.557	38.6957	35.7531	21.3793	14.4839	3.92857			data: T3_near_ocean and T3_crest
13			28.05	52.4516	49.7183	30.3939	19.6774	4.31373			W = 152, p-value = 0.7032
14			NA	61.2308	55.0108	26.3125	18.1017	2.75862			alternative hypothesis: true location shift is greater than 0
15			23.8202	34.9429	35.5625	25.1228	23.2333	7.11111
16			16.1	39.8592	12.6517	29.0411	21.0164	10.3846
17			23.303	39.8333	41.697					Comparison crest and day1	wilcox.test(T3_crest,T3_day1,alternative="two.sided")
18			33.0323	14.7073	36.1622						Wilcoxon rank sum test with continuity correction
19			27.7667	28.9859	36.5625
20			15.0882	26.9167	11.8652						data: T3_crest and T3_day1
21			14.4872	38.4308	14.0222						W = 2317, p-value = 0.6843
22			23.5588	48.1176	19.5312						alternative hypothesis: true location shift is greater than 0
23			18.6957	72.7042	25.2836
24			32.1562	59.9437	15.7101
25			23.8108	47.8571	18.1509					Comparison day1 and day2	wilcox.test(T3_day1,T3_day2,alternative="greater")
26			24.1311	43.5357	30.5574						Wilcoxon rank sum test with continuity correction
27			19.3425	61.3968	29.8095
28			19.4328	34.5172	33.1884						data: T3_day1 and T3_day2
29			18.1935	57.2881	31.2778						W = 2758, p-value = 2.736e-08
30			11.4615	46.9206	41.0159						alternative hypothesis: true location shift is greater than 0
31			56.4267	51.1475	29.2754
32			51.2537	61.6571	30.5455
33			49.253	56.0857	45.1642					Comparison day2 and day3	wilcox.test(T3_day2,T3_day3,alternative="two.sided")
34			45.8333	61.7895	23.7879						Wilcoxon rank sum test with continuity correction
35			39.3714	58.7317	28.5283
36			49.7101	41.8333	42.4828						data: T3_day2 and T3_day3
37			42.9394	55.9298	31.4154						W = 445, p-value = 0.4278
38			56.7838	53.1525	22.6579						alternative hypothesis: true location shift is greater than 0
39			50.1538	31.6061	38.7143
40			23.575	37.3333	26.7547
41			45.4706	59.5357	30.7576					Comparison day3 and day5	wilcox.test(T3_day3,T3_day5,alternative="greater")
42			60.3607	51.1467	30.7692						Wilcoxon rank sum test
43			43.4571	59.8621	24.2535
44			60.3797	44.2105	18.697						data: T3_day3 and T3_day5
45			46.0588	21.942	23.9429						W = 237, p-value = 3.449e-06
46			47.1951	38	19.4568						alternative hypothesis: true location shift is greater than 0
47			39.6757	53.7742	13.3429
48			45.9268	66.0526	20.2069
49			47.6744	46.2143	37.3067					Comparison day5 and day8	wilcox.test(T3_day5,T3_day8,alternative="greater")
50			55.2464	33.033							Wilcoxon rank sum test with continuity correction
51			73.9444	56.2535
52			44	70.8286							data: T3_day5 and T3_day8
53			62.3333	40.5							W = 208, p-value = 0.0009719
54			46.169	60.8333							alternative hypothesis: true location shift is greater than 0
55			47.2698	28.9647
56			25.971	18.9859
57			100.645	20.0732						Comparison crest and day8	wilcox.test(T3_crest,T3_day8,alternative="greater")
58			33.2698	32.1892							Wilcoxon rank sum test with continuity correction
59			88.9688	17.2647
60			64.2105	47.9714							data: T3_crest and T3_day8
61			63.6757	31.5294							W = 1080, p-value = 5.305e-10
62			54	71.7313							alternative hypothesis: true location shift is greater than 0
63			41.3651	54.0323
64			49.1892	25.3415
65			91	9.54286
66			50.6909	39.9012
67			30.2667	45.7568
68			29.6486	55.2055
69			72.5	23.3889
70				31.8765
71				28.1538
mean	121.008	44.6368	43.4508	43.2661	28.4823	26.7441	15.3954	7.47865
SD	73.1918	12.5213	18.9237	14.7119	9.68266	4.45462	6.75774	4.72867
n	3	4	69	71	49	16	16	16
SE	51.7544	7.22917	2.29483	1.75841	1.39757	1.15018	1.74484	1.22094
