# Supplementary material for: Fish larval recruitment to reefs is a thyroid hormone-mediated metamorphosis sensitive to the pesticide chlorpyrifos
Source: eLife. 2017 Oct 30;6:e27595. doi: 10.7554/eLife.27595 (PMC5662287; doi:10.7554/eLife.27595)
Supplement: Figure 2—source data 3. [file elife-27595-fig2-data3.xlsx]

## Sheet: Data + stats
Target	Sample	Expression	Expression SEM	Mean Cq	Cq SEM	p-value
TRaa	Far a	0.854453	0.190339	22.9763	0.0616258	0.00732354
TRaa	Far b	9.12075	0.533653	23.9344	0.0440527	3.28417e-06
TRaa	Near	6.93749	0.493768	23.216	0.0459043	2.62449e-06
TRaa	Crest	4.59016	0.67235	22.8072	0.190295	reference
TRaa	1	2.87798	0.241131	22.7494	0.107686	0.011701
TRaa	2	1.5659	0.213869	24.4243	0.135878	1.8558e-06
TRaa	3	1.86352	0.0776969	24.579	0.0349229	2.1975e-06
TRaa	5	1.82357	0.325559	24.5416	0.178241	3.28417e-06
TRaa	8	1.50755	0.17048	24.6786	0.130486	0.000529565
TRab	Far a	1	0.220118	21.3518	0.0368911	0.963963
TRab	Far b	3.69277	0.246693	23.8413	0.0640629	1.68348e-07
TRab	Near	3.09512	0.266258	22.9829	0.0834645	6.30396e-08
TRab	Crest	1.39825	0.237157	23.1246	0.226787	reference
TRab	1	0.888927	0.0671833	23.0468	0.0942026	0.0132462
TRab	2	0.875393	0.120489	23.8658	0.138089	0.00427135
TRab	3	1.01116	0.0567355	24.0635	0.0644527	0.00636195
TRab	5	1.38507	0.269938	23.5409	0.220927	0.0625932
TRab	8	0.692362	0.0664729	24.4037	0.0979562	0.00460427
TRb	Far a	0.0920644	0.0246983	24.6233	0.130952	0.00627758
TRb	Far b	4.53579	0.40518	23.3749	0.106883	3.00827e-05
TRb	Near	2.37338	0.207666	23.1961	0.0865929	0.0308847
TRb	Crest	2.44257	0.330608	22.15	0.1723	reference
TRb	1	2.87798	0.303408	21.182	0.141838	0.44959
TRb	2	1.27652	0.285661	23.1518	0.289601	0.0273562
TRb	3	1.58413	0.140611	23.246	0.118322	0.0129643
TRb	5	1.95633	0.304654	22.8729	0.142225	0.308604
TRb	8	1.01902	0.0837925	23.6763	0.0669559	0.00227893
Klf9	Far a	0.24753	0.0588964	24.5591	0.135459	3.89652e-05
Klf9	Far b	10.7922	0.639579	23.487	0.046101	3.36801e-09
Klf9	Near	no data	no data	no data	no data	no data
Klf9	Crest	4.77783	0.542823	22.5448	0.135728	reference
Klf9	1	2.60837	0.42087	22.6867	0.226216	0.00146552
Klf9	2	2.03985	0.315881	23.8383	0.115147	1.01342e-05
Klf9	3	2.86323	0.225025	23.7548	0.0897702	0.000642552
Klf9	5	3.59848	0.494286	23.3564	0.0949908	0.226031
Klf9	8	3.22384	0.970659	23.3774	0.423195	0.799864
PolD2	Far a			21.5419	0.093307
PolD2	Far b			27.2941	0.116539
PolD2	Near			26.3786	0.17585
PolD2	Crest			26.0738	0.245593
PolD2	1			24.5925	0.0936542
PolD2	2			25.4887	0.34575
PolD2	3			26.1809	0.11435
PolD2	5			25.3721	0.287274
PolD2	8			26.6113	0.215201
Rpl7	Far a			16.3893	0.623887
Rpl7	Far b			19.3855	0.0846026
Rpl7	Near			18.0747	0.0531253
Rpl7	Crest			18.2943	0.118413
Rpl7	1			17.9138	0.132681
Rpl7	2			18.0271	0.251618
Rpl7	3			18.8304	0.0915441
Rpl7	5			17.877	0.22086
Rpl7	8			18.4707	0.193498
