# Supplementary material for: Fish larval recruitment to reefs is a thyroid hormone-mediated metamorphosis sensitive to the pesticide chlorpyrifos
Source: eLife. 2017 Oct 30;6:e27595. doi: 10.7554/eLife.27595 (PMC5662287; doi:10.7554/eLife.27595)
Supplement: Figure 2—source data 4. [file elife-27595-fig2-data4.xlsx]

## Sheet: Data
	DR4			Tra-A			Tra-B			TRB
transactivation response (arbitrary units)	Replicate 1	Replicate 2	Replicate 3	Replicate 1	Replicate 2	Replicate 3	Replicate 1	Replicate 2	Replicate 3	Replicate 1	Replicate 2	Replicate 3
no THs	14066.2	14040.3	14243.7	4153.85	3488.27	5038.46	13418.3	7699	14271.2	9788.1	9923.69	9965.91
T4 10-9	22381.4	21954	18489	4240.77	4456.01	4831.63	13708.4	10989.8	14202.7	9193.7	10092.8	8737.78
T4 10-8	101208	83179.3	59856.7	26922.2	25886.7	40393.9	185716	187463	210775	31970.2	15404.7	11770.2
T4 10-7	2.41269e+06	2.24331e+06	2.01882e+06	1.2146e+07	1.02855e+07	1.22547e+07	9.03914e+06	1.09108e+07	8.93609e+06	4.87965e+06	3.73389e+06	2.94337e+06
T3 10-9	1.88191e+06	1.59367e+06	1.50765e+06	5.44844e+06	3.65751e+06	3.37433e+06	6.48801e+06	8.12986e+06	6.65697e+06	995450	966819	1.00956e+06
T3 10-8	2.69312e+06	2.79156e+06	3.40263e+06	2.29864e+07	1.7768e+07	2.05592e+07	1.50509e+07	1.07808e+07	1.21903e+07	1.71524e+07	1.92729e+07	1.70955e+07
T3 10-7	3.74557e+06	3.20095e+06	2.81726e+06	2.75196e+07	2.44286e+07	2.73197e+07	1.80957e+07	1.62154e+07	1.62428e+07	3.0612e+07	2.84321e+07	2.75399e+07
T2 10-9	24090	28541.4	19988	11715.9	9394.57		90411	55031.2	184116	19207.3	18364.3	19235
T2 10-8	34965	53552.1	50337.4	18630.5	15635.2	7521.74	481514	535814	339270	13957.2	18806.8	15995.7
T2 10-7	1.02974e+06	854052	978900	941137	899613	1.15788e+06	6.68051e+06	8.11369e+06	5.93679e+06	235289	208612	196591
Tetrac 10-9	16252.1	12741	17590.9	3566.5	4714.99	6744.71	12094.9	18051.9	15764.2	11072.6	13080.2	10704.7
Tetrac 10-8	22039.1	20379.1	21755.4	5761.17	6126.37	8200.29	32770.6	41147.2	66570.1	9708.15	10714.3	13088.9
Tetrac 10-7	67381.7	1.05111e+06	126220	220056	284695	151410	2.35443e+06	2.6401e+06	1.72944e+06	88658.9	144497	61012.9
Triac-9	1.96717e+06	1.47297e+06	1.19928e+06	4.93902e+06	5.263e+06	5.80297e+06	1.07565e+07	1.03447e+07	9.49359e+06	7.3895e+06	9.20186e+06	1.23449e+07
Triac-8	4.20433e+06	3249164	3.19776e+06	1.97335e+07	1.99318e+07	2.19758e+07	1.6564e+07	1.49092e+07	1.54902e+07	29451092	3.85565e+07	2.79619e+07
Triac-7	4.87438e+06	3638250	3.83715e+06	2.87084e+07	2.91477e+07	2.882e+07	2.37049e+07	1.68902e+07	2.83429e+07	3.85116e+07	3.83783e+07	3.10196e+07
