# Supplementary material for: Fish larval recruitment to reefs is a thyroid hormone-mediated metamorphosis sensitive to the pesticide chlorpyrifos
Source: eLife. 2017 Oct 30;6:e27595. doi: 10.7554/eLife.27595 (PMC5662287; doi:10.7554/eLife.27595)
Supplement: Figure 2—source data 5. [file elife-27595-fig2-data5.xlsx]

## Sheet: Data
ransactivation response (arbitrary units)	DR4			Tra-A			Tra-B			TRB
no THs	19940.4	14529	15921.1	6465.34	8635.03	7152.15	22309.6	121284	17933.6	17359.4	10934.3	19698.7
T3 10-9	1.98856e+06	1.46383e+06	1.61472e+06	1.81743e+06	2.09111e+06	1.76443e+06	6.82085e+06	7.48274e+06	5.4621e+06	499829	352041	672727
T3 10-8	2.82632e+06	3.57567e+06	4.64683e+06	1.71431e+07	1.59639e+07	1.77136e+07	1.37353e+07	1.4427e+07	1.3078e+07	3.05888e+07	1.44352e+07	2.81026e+07
T3 10-7	4.46782e+06	4.75548e+06	5.20535e+06	2.86138e+07	3.48498e+07	3.1524e+07	1.73981e+07	1.76966e+07	1.10404e+07	1.72183e+07	2.377e+07	3.5814e+07
T3 10-7 + NH3 10-8	3.90619e+06	3.89173e+06	4.66391e+06	2.43519e+07	2.64673e+07	2.38054e+07	1.4952e+07	1.48914e+07	1.41264e+07	2.75641e+07	1.36177e+07	2.74166e+07
T3 10-7 + NH3 10-7	4.93319e+06	4.35659e+06	3.9065e+06	2.41606e+07	2.43493e+07	2.2938e+07	1.60645e+07	1.22783e+07	1.7742e+07	2.53028e+07	1.16415e+07	1.62287e+07
T3 10-7 + NH3 10-6	2.41069e+06	1.87981e+06	4.5558e+06	2.3107e+07	1.90582e+07	2.19668e+07	1.78724e+07	1.07155e+07	1.73216e+07	1.38071e+06	696315	1.18513e+06
