# Supplementary material for: Fish larval recruitment to reefs is a thyroid hormone-mediated metamorphosis sensitive to the pesticide chlorpyrifos
Source: eLife. 2017 Oct 30;6:e27595. doi: 10.7554/eLife.27595 (PMC5662287; doi:10.7554/eLife.27595)
Supplement: Figure 2—source data 6. [file elife-27595-fig2-data6.xlsx]

## Sheet: Feuil1
	Target gene	Sens	Sequence (5’ to 3’)	Annealing temperature
(A) Cloning primers	trα-A	F	CCTCAKTSTCCBGTGATTGGC	51°C
	trα-A	R	TCABACYTCCTGGTCCTCRAASACC	56°C
	trα-B	F	ATGGMACAMATGCCCRARGAGSAGG	56°C
	trα-B	R	TCABACYTCCTGGTCCTCRAASACC	56°C
	trβ	F	ATGTCAGAGCMAGSAGAVAAATGC	51°C
	trβ	R	TCAGTCYTCRAASACYTCYAGGAAG	53°C
	rpl7	F	CAGATCTTCAAYGGWGTNTTYGT	51°C
	rpl7	R	GAADGGCCACAGGAAGTTGTTG	58°C
	pold2	F	AGCTTCARYCGBCAGTATGC	51°C
	pold2	R	CTGCTGTACYTCTVDATGTC	46°C
	klf9	F	GVRCYHTRHRATGGYBGCVATGAT	60°C
	klf9	R	TKVAKCATRCTKGGVTGGAAGYC	59°C
(B) qPCR primers	trα-A	F	CAAAAGCCTCGCTCAGTTTAACCTG	60°C
	trα-A	R	CTTGGCACTGCTCAATCTTCTCC	59°C
	trα-B	F	GAAGAGGAAGAACAGCCAATGTTCG	60°C
	trα-B	R	GTCACCACACACCACACATGG	60°C
	trβ	F	GTCGCTGTCCTCCTTTAACCTGG	61°C
	trβ	R	CCTCTTGGCAACGTTCGATTCG	60°C
	rpl7	F	CAGGATTGCTGAGCCTTACATCG	59°C
	rpl7	R	AATACGCTGTTTCCTCATCCTGC	60°C
	pold2	F	CACCAAGAAGACTCAGGCTGG	59°C
	pold2	R	GTGTAGTTGGTGGGGTCATACTGG	60°C
	klf9	F	GCAAGTCGTCCCACCTCAAGG	59°C
	klf9	R	GGAGAACTTCTTGCCACAGTCCG	61°C
(C) Mass -seq	18S	forward	GGCTTAATTTGACTCAACACG	53°C
	18S	reverse	GGGCATCACAGACCTG	52°C
	blocking	reverse	ACCTGTTATTGCTCAATCTCGTGTGGCTG-C3-spacer	64°C
