# Supplementary material for: Fish larval recruitment to reefs is a thyroid hormone-mediated metamorphosis sensitive to the pesticide chlorpyrifos
Source: eLife. 2017 Oct 30;6:e27595. doi: 10.7554/eLife.27595 (PMC5662287; doi:10.7554/eLife.27595)
Supplement: Figure 2—source data 7. [file elife-27595-fig2-data7.xlsx]

## Sheet: Feuil1
Species	Protein	Accescion number	Database	Species	Protein	Accescion number	Database
Acanthopagrus schlegelii	TRα	ABQ96861.1	NCBI	Monodelphis domestica	TRα	NP_001184135.1	NCBI
Acanthopagrus schlegelii	TRβ	ABQ96862.1	NCBI	Monodelphis domestica	TRβ	XP_007505233.1	NCBI
Ambystoma mexicanum	TRα	AY174871.1	NCBI	Mus musculus	RARα	NP_033050.2	NCBI
Ambystoma mexicanum	TRβ	AY174872.1	NCBI	Mus musculus	TRα	NM_178060.3	NCBI
Anolis carolinensis	TRα	XP_008111558.1	NCBI	Mus musculus	TRβ	NM_001113417.1	NCBI
Anolis carolinensis	TRβ	XP_008117165.1	NCBI	Necturus maculosus	TRα	Y16623.2	NCBI
Branchiostoma floridae	TR	EF672344.1	NCBI	Necturus maculosus	TRβ	AY168331.1	NCBI
Canis lupus familiaris	TRα	NP_001273791.1	NCBI	Oreochromis niloticus	TRα-A	ENSONIT00000008144	Ensembl
Canis lupus familiaris	TRβ	XP_862690.2	NCBI	Oreochromis niloticus	TRα-B	ENSONIT00000022999	Ensembl
Conger myriaster	TRα-A	AB183396.1	NCBI	Oreochromis niloticus	TRβ	ENSONIT00000012974	Ensembl
Conger myriaster	TRα-B	AB183397.1	NCBI	Oryzias latipes	TRα	AB114860	NCBI
Conger myriaster	TRβ-A	AB183394.1	NCBI	Oryzias latipes	TRβ	AB114861	NCBI
Conger myriaster	TRβ-B	AB183395.1	NCBI	Paralichthys olivaceus	TRα-A	D16461.1	NCBI
Danio rerio	TRα-A	NM_131396.1	NCBI	Paralichthys olivaceus	TRα-B	D16462.1	NCBI
Danio rerio	TRα-B	XM_001920978	NCBI	Paralichthys olivaceus	TRβ	D45245.1	NCBI
Danio rerio	TRβ	NM_131340.1	NCBI	Rattus norvegivus	TRα	NP_001017960.1	NCBI
Epinephelus coioides	TRα-A	ABP62960.1	NCBI	Rattus norvegivus	TRβ	NM_012672	NCBI
Epinephelus coioides	TRα-B	ABP62961.1	NCBI	Salmo salar	TRα	NM_001123628	NCBI
Epinephelus coioides	TRβ	ABP62962.1	NCBI	Salmo salar	TRβ	NM_001123700	NCBI
Eublepharis macularius	TRα	AB204861	NCBI	Sus scrofa	TRα	NM_214190	NCBI
Eublepharis macularius	TRβ	AB204862	NCBI	Sus scrofa	TRβ	F1RS47_PIG	Ensembl
Gallus gallus	TRα	NM_205313.1	NCBI	Xenopus laevis	TRα	NP_001081595	NCBI
Gallus gallus	TRβ	NM_205447.1	NCBI	Xenopus laevis	TRβ	NP_001090182	NCBI
Homo sapiens	TRα	NM_199334.3	NCBI	Xenopus tropicalis	TRα	NM_001045796.1	NCBI
Homo sapiens	TRβ	NM_000461.4	NCBI	Xenopus tropicalis	TRβ	NM_001045805.1	NCBI
