# Supplementary material for: Fish larval recruitment to reefs is a thyroid hormone-mediated metamorphosis sensitive to the pesticide chlorpyrifos
Source: eLife. 2017 Oct 30;6:e27595. doi: 10.7554/eLife.27595 (PMC5662287; doi:10.7554/eLife.27595)
Supplement: Figure 3—source data 1. [file elife-27595-fig3-data1.xlsx]

## Sheet: Data + stats
		lagoon			external slope
T4(pg/g)	crest	day2_control	day5_control	day8_control	day2_external_slope	day5_external_slope	day8_external_slope		Comparison day2_control and day2_external_slope	wilcox.test(T4_day2_external_slope,T4_day2_control,alternative="greater")
1	41.1321	12.807	10.597	7.07692	26.3415	41.8605	25.8065			Wilcoxon rank sum test
2	18.4848	25.1563	15.3247	10	21.1321	25.9091	15.7143
3	45.1562	17.5342	16.9231	10.2597	23.5294	31.5556	13.3333			data: T4_day2_external_slope and T4_day2_control
4	24.5902	12.3256	13.3333	12.234	31.0638	21.0345				W = 47, p-value = 0.0232
5	39.8837	22.9589	15.7143	8						alternative hypothesis: true location shift is greater than 0
6	43.9286	9.47368	26.1224	14.902
7	30.7692	20.8955	21.5385	15.102
8	27.8788	18.3051	16.6667	12.549					Comparison day5_control and day5_external_slope	wilcox.test(T4_day5_external_slope,T4_day5_control,alternative="greater")
9	24.1176	9.55224	18.3333	11.25						Wilcoxon rank sum test
10	23.2877	19.4667	34.1667	12.2727
11	20.8108	19.1549		10.1961						data: T4_day5_external_slope and T4_day5_control
12	12.6984	30		17.7778						W = 34, p-value = 0.02697
13	32.4638	24.3038		16.5232						alternative hypothesis: true location shift is greater than 0
14	25.6338	22.7273
15	20.4
16	28.2353								Comparison day8_control and day8_external_slope	wilcox.test(T4_day8_external_slope,T4_day8_control,alternative="greater")
17	30.9278									Wilcoxon rank sum test
18	34.9254
										data: T4_day8_external_slope and T4_day8_control
										W = 33, p-value = 0.04107
mean	29.1847	18.9044	18.872	12.1649	25.5167	30.0899	18.2847			alternative hypothesis: true location shift is greater than 0
SD	9.10491	6.11332	6.8659	3.20215	4.26713	8.94752	6.62193
n	18	14	10	13	4	4	3
SE	2.20827	1.69553	2.28863	0.924382	2.46363	5.16585	4.68241		Comparison crest and day2_external_slope	wilcox.test(crest,T4_day2_external_slope,alternative="two.sided")
										Wilcoxon rank sum test
										data: crest and T4_day2_external_slope
										W = 43, p-value = 0.5936
										alternative hypothesis: true location shift is not equal to 0
									Comparison crest and day5_external_slope	wilcox.test(crest,T4_day5_external_slope,alternative="two.sided")
										Wilcoxon rank sum test
										data: crest and T4_day5_external_slope
										W = 32, p-value = 0.7743
										alternative hypothesis: true location shift is not equal to 0
									Comparison crest and day8_external_slope	wilcox.test(crest,T4_day8_external_slope,alternative="two.sided")
										Wilcoxon rank sum test
										data: crest and T4_day8_external_slope
										W = 44, p-value = 0.1008
										alternative hypothesis: true location shift is not equal to 0
