# Supplementary material for: Fish larval recruitment to reefs is a thyroid hormone-mediated metamorphosis sensitive to the pesticide chlorpyrifos
Source: eLife. 2017 Oct 30;6:e27595. doi: 10.7554/eLife.27595 (PMC5662287; doi:10.7554/eLife.27595)
Supplement: Figure 3—source data 2. [file elife-27595-fig3-data2.xlsx]

## Sheet: Data + stats
		lagoon			external slope
T3(pg/g)	crest	day2_control	day5_control	day8_control	day2_external_slope	day5_external_slope	day8_external_slope		Comparison day2_control and day2_external_slope	wilcox.test(T3_day2_external_slope,T3_day2_control,alternative="greater")
1	31.0943	29.7368	12.791	12.8696	30.2439	24.8372	14.9677			Wilcoxon rank sum test
2	37.5152	20.093	15.6623	10	23.2075	31.6818	16.4286
3	39.4915	28.7671	31.5385	11.871	32.1569	18.2667	44.0833			data: T3_day2_external_slope and T3_day2_control
4	37.7397	13.5789	17.6078	22.6104	42.0851	22.069				W = 34, p-value = 0.2869
5	67.75	33.1642	19.25	6.04255						alternative hypothesis: true location shift is greater than 0
6	50.3692	34.5085	24.898	40.5455
7	75.1818	13.6418	22.5769	10.05
8	31.1765	30.9067	23.2917	15.1765					Comparison day5_control and day5_external_slope	wilcox.test(T3_day5_external_slope,T3_day5_control,alternative="greater")
9	49.4795	24.4789	22.25	13.3061						Wilcoxon rank sum test
10	55.8919	34.3529	29.0417	11.451
11	35.8095	35.7722	25.64	13.7917						data: T3_day5_external_slope and T3_day5_control
12	59.4493	23.15		16						W = 25, p-value = 0.3766
13	65.8592	33.6471		13.8039						alternative hypothesis: true location shift is greater than 0
14	45.48	30.7323		14.2222
15	47.1373			26.5404
16	67.7835								Comparison day8_control and day8_external_slope	wilcox.test(T3_day8_external_slope,T3_day8_control,alternative="greater")
17	91.5224									Wilcoxon rank sum test
										data: T3_day8_external_slope and T3_day8_control
mean	52.2783	27.6093	22.2316	15.8854	31.9234	24.2137	25.1599			W = 37, p-value = 0.05025
SD	17.0213	7.50196	5.61705	8.4345	7.79105	5.66064	16.4045			alternative hypothesis: true location shift is greater than 0
n	18	15	12	16	5	5	4
SE	4.12827	2.00498	1.69361	2.17778	3.89553	2.83032	9.47112
