# Supplementary material for: Fish larval recruitment to reefs is a thyroid hormone-mediated metamorphosis sensitive to the pesticide chlorpyrifos
Source: eLife. 2017 Oct 30;6:e27595. doi: 10.7554/eLife.27595 (PMC5662287; doi:10.7554/eLife.27595)
Supplement: Figure 3—source data 3. [file elife-27595-fig3-data3.xlsx]

## Sheet: Data + stats
Target	Sample	Expression	Expression SEM	Mean Cq	Cq SEM	p-value (Crest)	p-value (2)	p-value (5)	p-value (8)
TRaa	crete	7.03955	1.49112	24.7784	0.0480865		0.0512258	0.00151171	0.00925324
TRaa	2	2.52963	0.859884	27.499	0.400804	0.0512258		0.248401	0.674345
TRaa	J2-TPE	2.96066	0.107075	28.6367	0	0.14396	0.645209	0.011044	0.09173
TRaa	5	1.0144	0.00615918	25.6534	0.0011913	0.00151171	0.248401		0.0729568
TRaa	J5-TPE	6.36754	0.579827	26.8062	0.00889206	0.104829	0.0900989	5.3769e-05	0.00934261
TRaa	8	2.3367	0.801365	25.6001	0.238034	0.00925324	0.674345	0.0729568
TRaa	J8-TPE	3.50502	1.14525	29.145	0.456915	0.100262	0.740689	0.141874	0.385733
TRab	crete	2.16343	0.540518	24.4789	0.197098		0.491589	0.0543333	0.0688172
TRab	2	2.50237	0.555406	25.513	0.150592	0.491589		0.0200716	0.0183924
TRab	J2-TPE	3.65011	0.234229	26.333	0.0849089	0.0566256	0.0843542	0.00638992	0.0109962
TRab	5	0.958633	0.027799	23.7333	0.0409262	0.0543333	0.0200716		0.785759
TRab	J5-TPE	8.53599	0.928384	24.3816	0.0862618	0.00849082	4.31333e-05	0.00450672	0.00507712
TRab	8	0.875298	0.327909	25.015	0.322447	0.0688172	0.0183924	0.785759
TRab	J8-TPE	4.71491	0.4524	26.7155	0.07565	0.0223751	0.00654871	0.00434582	0.006775
TRb	crete	4.28812	0.898696	24.293	0.0185804		0.000468722	0.00031077	0.00112281
TRb	2	1.38189	0.34112	27.1708	0.216731	0.000468722		0.32301	0.503822
TRb	J2-TPE	7.499	0.440176	26.0954	0.0762237	0.0150902	1.06565e-05	0.00371846	0.00408116
TRb	5	1.02156	0.0174829	24.4428	0.0231147	0.00031077	0.32301		0.241453
TRb	J5-TPE	4.42594	0.413639	26.1304	0.0316238	0.340479	0.000369714	0.000833855	0.00162708
TRb	8	1.16697	0.361891	25.4012	0.109673	0.00112281	0.503822	0.241453
TRb	J8-TPE	2.15625	0.213835	28.6454	0.0838465	0.00411757	0.144068	0.0121188	0.0232702
KlF9	crete	8.48912	1.79268	24.93	0.0417446		0.00615299	0.00119028	0.00378393
KlF9	2	4.60662	1.02537	27.056	0.15253	0.00615299		0.00983076	0.0855038
KlF9	J2-TPE	8.46642	0.226091	27.5426	0.0110947	0.927825	0.00613476	8.4696e-05	0.00204624
KlF9	5	1.37724	0.00931395	25.634	0.00445863	0.00119028	0.00983076		0.0261216
KlF9	J5-TPE	6.39661	0.583364	27.2213	0.0114828	0.0140288	0.115404	0.000103582	0.00499385
KlF9	8	2.85468	0.892536	25.7329	0.123808	0.00378393	0.0855038	0.0261216
KlF9	J8-TPE	16.8571	1.4268	27.3009	0.0383621	0.003709	1.22875e-05	0.000837046	0.00133004
PolD2	crete			29.3188	0.600195
PolD2	2			29.7468	0.525179
PolD2	J2-TPE			30.9033	0.0712958
PolD2	5			26.9771	0
PolD2	J5-TPE			29.8454	0.261932
PolD2	8			28.3301	0.640453
PolD2	J8-TPE			32.2399	0.231797
RPL7	crete			18.3654	0.0637462
RPL7	2			20.4255	0.208827
RPL7	J2-TPE			21.9983	0.019017
RPL7	5			16.8675	0.0173565
RPL7	J5-TPE			21.6048	0.0104377
RPL7	8			17.8154	0.585118
RPL7	J8-TPE			22.1654	0.0052655
