# Supplementary material for: Fish larval recruitment to reefs is a thyroid hormone-mediated metamorphosis sensitive to the pesticide chlorpyrifos
Source: eLife. 2017 Oct 30;6:e27595. doi: 10.7554/eLife.27595 (PMC5662287; doi:10.7554/eLife.27595)
Supplement: Figure 3—source data 4. [file elife-27595-fig3-data4.xlsx]

## Sheet: Data + stats
	day 2									day 5
length (cm)	Control	Solvent_control	T3	NH3	T3_NH3	External_slope			length (cm)	Control	Solvent_control	T3	NH3	T3_NH3	External_slope
1	4.1	3.9	4.6	2.6	4.2	2.7			1	6.4	6.4	6.9	5	7.1	6.4
2	3.8	4	4.5	3.3	3.9	2.9			2	6.8	6.4	6.8	5.3	6.8	5.6
3	3.9	3.9	4.6	2.9	4.1	2.8			3	6.2	6.8	6.8	5.2	6.3	6.5
4	4.1	3.8	4.9	3.1	4	3.1			4	6.3	6	6.8	4.7	6.6	6.4
5	3.6	4.1	4.7	3	3.8	3.1			5	6.2	6.8	7.4	4.6	7	5.9
6	4	3.7	4.6	2.9	4.2	3.2			6	7	6	7.5	4.8	6.9	6.6
7	4	4	4.6	2.9	4	3.2			7	6.9	6.1	7.6	5.3	6.3	6.3
8	3.8	4	4.8	3	3.7	3.1			8	6.8	6.9	6.8	5.3	6.5	5.2
9	4.1	4	4.7	2.6	3.6	2.9			9	7.1	6.2	7.6	5.2	6.7	5.5
10	3.8	3.6	4.6	3.2	3.9	2.9			10	6.9	6.7	7.2	5.4	7	5.3
11			4.8	3.2	3.9				11		6.4	6.9	5.4	6.6	6.2
12				3	4.2				12		6.8	7			6
13					4.6				13		6.3				6.1
14					4.4				14		6.7				6.8
15									15						6.4
mean	3.92	3.9	4.67273	2.975	4.03571	2.99			mean	6.66	6.46429	7.10833	5.10909	6.70909	6.08
SD	0.168655	0.156347	0.119087	0.217945	0.270632	0.172884			SD	0.347051	0.317701	0.331548	0.287939	0.277325	0.487266
n	10	10	11	12	14	10			n	10	14	12	11	11	15
SE	0.0562183	0.0521157	0.0376588	0.0657129	0.0750599	0.057628			SE	0.115684	0.0881145	0.0999656	0.0910544	0.0876978	0.130227
Comparison control and solvent control	wilcox.test(Intestine_Day2_Control,Intestine_Day2_Solvent_control,alternative="two.sided")								Comparison control and solvent control	wilcox.test(Intestine_Day5_Control,Intestine_Day5_Solvent_control,alternative="two.sided")
	Wilcoxon rank sum test with continuity correction									Wilcoxon rank sum test with continuity correction
	data: Intestine_Day2_Control and Intestine_Day2_Solvent_control									data: Intestine_Day5_Control and Intestine_Day5_Solvent_control
	W = 54.5, p-value = 0.757									W = 96, p-value = 0.1319
	alternative hypothesis: true location shift is not equal to 0									alternative hypothesis: true location shift is not equal to 0
Comparison of means between groups: solvent_control, T3, NH3, T3_NH3 and External_slope	linearmodel <- lm(values~groups)								Comparison of means between groups: solvent_control, T3, NH3, T3_NH3 and External_slope	linearmodel <- lm(values~groups)
	shapiro.test(values)									shapiro.test(values)
	Shapiro-Wilk normality test									Shapiro-Wilk normality test
	data: values									data: values
	W = 0.93456, p-value = 0.004158									W = 0.94451, p-value = 0.006733
	residuals<-residuals(linearmodel)									residuals<-residuals(linearmodel)
	shapiro.test(residuals)									shapiro.test(residuals)
	Shapiro-Wilk normality test									Shapiro-Wilk normality test
	data: residuals									data: residuals
	W = 0.98157, p-value = 0.5335									W = 0.9721, p-value = 0.1624
	bartlett.test(values,groups)									bartlett.test(values,groups)
	Bartlett test of homogeneity of variances									Bartlett test of homogeneity of variances
	data: values and groups									data: values and groups
	Bartlett's K-squared = 7.9893, df = 4, p-value = 0.09197									Bartlett's K-squared = 5.5085, df = 4, p-value = 0.239
	model<-aov(linearmodel)									model<-aov(linearmodel)
	summary(model)									summary(model)
	Df Sum Sq Mean Sq F value Pr(>F)									Df Sum Sq Mean Sq F value Pr(>F)
	factors 4 23.690 5.922 146.3 <2e-16 ***									factors 4 26.386 6.597 51.4 <2e-16 ***
	Residuals 52 2.105 0.040									Residuals 58 7.443 0.128
	Signif. codes: 0 ‘***’ 0.001 ‘**’ 0.01 ‘*’ 0.05 ‘.’ 0.1 ‘ ’ 1									Signif. codes: 0 ‘***’ 0.001 ‘**’ 0.01 ‘*’ 0.05 ‘.’ 0.1 ‘ ’ 1
	TukeyHSD(model)									TukeyHSD(model)
	Tukey multiple comparisons of means									Tukey multiple comparisons of means
	95% family-wise confidence level									95% family-wise confidence level
	Fit: aov(formula = linearmodel)									Fit: aov(formula = linearmodel)
	$factors									$factors
	diff lwr upr p adj									diff lwr upr p adj
	NH3-External_slope -0.0150000 -0.2584629 0.2284629 0.9997871									NH3-External_slope -0.9709091 -1.37128266 -0.57053552 0.0000001
	Solvent_Control-External_slope 0.9100000 0.6557113 1.1642887 0.0000000									Solvent_Control-External_slope 0.3842857 0.00947668 0.75909475 0.0418365
	T3-External_slope 1.6827273 1.4342851 1.9311695 0.0000000									T3-External_slope 1.0283333 0.63770267 1.41896399 0.0000000
	T3_NH3-External_slope 1.0457143 0.8102887 1.2811399 0.0000000									T3_NH3-External_slope 0.6290909 0.22871734 1.02946448 0.0004043
	Solvent_Control-NH3 0.9250000 0.6815371 1.1684629 0.0000000									Solvent_Control-NH3 1.3551948 0.94881666 1.76157295 0.0000000
	T3-NH3 1.6977273 1.4603774 1.9350771 0.0000000									T3-NH3 1.9992424 1.57822735 2.42025750 0.0000000
	T3_NH3-NH3 1.0607143 0.8370256 1.2844030 0.0000000									T3_NH3-NH3 1.6000000 1.16992980 2.03007020 0.0000000
	T3-Solvent_Control 0.7727273 0.5242851 1.0211695 0.0000000									T3-Solvent_Control 0.6440476 0.24726492 1.04083032 0.0002450
	T3_NH3-Solvent_Control 0.1357143 -0.0997113 0.3711399 0.4861711									T3_NH3-Solvent_Control 0.2448052 -0.16157295 0.65118334 0.4443766
	T3_NH3-T3 -0.6370130 -0.8661112 -0.4079148 0.0000000									T3_NH3-T3 -0.3992424 -0.82025750 0.02177265 0.0710754
