# Supplementary material for: Fish larval recruitment to reefs is a thyroid hormone-mediated metamorphosis sensitive to the pesticide chlorpyrifos
Source: eLife. 2017 Oct 30;6:e27595. doi: 10.7554/eLife.27595 (PMC5662287; doi:10.7554/eLife.27595)
Supplement: Figure 3—source data 5. [file elife-27595-fig3-data5.xlsx]

## Sheet: Data + stats
	day2									day5
bite/fish/min	solvent_control	T3	NH3	external_slope					bite/fish/min	solvent_control	T3	NH3	external_slope
1	4.513	4.3933	2.80337	0.9044					1	5.3778	7.6519	4.24444	3.4438
2	4.6519	5.7089	3.34259	0.9422					2	4.8933	8.213	4.7925	4.925
3	5.2759	4.313	3.594	1.0956					3	5.1489	7.7556	5.0129	2.5917
4	4.2917	5.1583	3.0941						4
5	4.4958	5.4458	3.5157						5
6	4.7479	5.4979	3.556						6
mean	4.6627	5.0862	3.31763	0.980733					mean	5.14	7.8735	4.68328	3.6535
SD	0.338023	0.59493	0.312245	0.101257					SD	0.242373	0.298553	0.395701	1.1807
n	6	6	6	3					n	3	3	3	3
SE	0.151168	0.266061	0.13964	0.0715995					SE	0.171383	0.211109	0.279803	0.834881
									Comparison of means between groups: solvent_control, T3, NH3 and External_slope	linearmodel <- lm(values~groups)
Comparison of means between groups: solvent_control, T3, NH3 and External_slope	linearmodel <- lm(values~groups)									shapiro.test(values)
	shapiro.test(values)									Shapiro-Wilk normality test
	Shapiro-Wilk normality test									data: values
	data: values									W = 0.90438, p-value = 0.1807
	W = 0.88713, p-value = 0.01985									bartlett.test(values,groups)
	residuals<-residuals(linearmodel)									Bartlett test of homogeneity of variances
	shapiro.test(residuals)									data: values and groups
	Shapiro-Wilk normality test									Bartlett's K-squared = 5.5415, df = 3, p-value = 0.1362
	data: residuals
	W = 0.97096, p-value = 0.7543									model<-aov(linearmodel)
	bartlett.test(values,groups)									summary(model)
	Bartlett test of homogeneity of variances									Df Sum Sq Mean Sq F value Pr(>F)
	data: values and groups									factors 3 29.202 9.734 22.92 0.000278 ***
	Bartlett's K-squared = 5.8022, df = 3, p-value = 0.1216									Residuals 8 3.397 0.425
										Signif. codes: 0 ‘***’ 0.001 ‘**’ 0.01 ‘*’ 0.05 ‘.’ 0.1 ‘ ’ 1
	model<-aov(linearmodel)									TukeyHSD(model)
	summary(model)									Tukey multiple comparisons of means
	Df Sum Sq Mean Sq F value Pr(>F)									95% family-wise confidence level
	factors 3 39.52 13.173 78.6 3.61e-10 ***									Fit: aov(formula = linearmodel)
	Residuals 17 2.85 0.168									$factors
	Signif. codes: 0 ‘***’ 0.001 ‘**’ 0.01 ‘*’ 0.05 ‘.’ 0.1 ‘ ’ 1									diff lwr upr p adj
	TukeyHSD(model)									NH3-external_slope 1.02978 -0.674055 2.733615 0.2868424
	Tukey multiple comparisons of means									solvent_control-external_slope 1.48650 -0.217335 3.190335 0.0889951
	95% family-wise confidence level									T3-external_slope 4.22000 2.516165 5.923835 0.0002139
	Fit: aov(formula = linearmodel)									solvent_control-NH3 0.45672 -1.247115 2.160555 0.8256452
	$facteurs									T3-NH3 3.19022 1.486385 4.894055 0.0014607
	diff lwr upr p adj									T3-solvent_control 2.73350 1.029665 4.437335 0.0039150
	NH3-external_slope 2.336893 1.5140521 3.159735 0.0000018
	solvent_control-external_slope 3.681967 2.8591254 4.504808 0.0000000
	T3-external_slope 4.105467 3.2826254 4.928308 0.0000000
	solvent_control-NH3 1.345073 0.6732263 2.016920 0.0001424
	T3-NH3 1.768573 1.0967263 2.440420 0.0000049
	T3-solvent_control 0.423500 -0.2483471 1.095347 0.3108598
