# Supplementary material for: Fish larval recruitment to reefs is a thyroid hormone-mediated metamorphosis sensitive to the pesticide chlorpyrifos
Source: eLife. 2017 Oct 30;6:e27595. doi: 10.7554/eLife.27595 (PMC5662287; doi:10.7554/eLife.27595)
Supplement: Figure 4—source data 1. [file elife-27595-fig4-data1.xlsx]

## Sheet: R. aculeatus Data + stats
			T4 (pg/g)							T3 (pg/g)
Fish	number	T4_ocean	T4_day1	T4_day2	T4_day3	T4_day5	T4_day8		T3_ocean	T3_day1	T3_day2	T3_day3	T3_day5	T3_day8
Rhinecantus aculeatus	1	8.70968	18.9055		7.82779	3.2758	4.44444		9.87097	53.0435		27.2016	7.7931	6.11111
	2	10.3351	16.6352		7.35632	3.0666	5.61404		45.0047	32.3404		26.069	16.4	10.1754
	3	11.901	11.9149		5.84906		6.84211		48.575	65.8375		16.7736		13.8772
	4				9.56522							31.1522
	mean	10.3153	15.8185		7.6496	3.1712	5.63353		34.4836	50.4071		25.2991	12.0966	10.0546
	SD	1.59577	3.56612		1.53072	0.147927	1.19895		21.3898	16.9034		6.08701	6.08599	3.88445
	n	3	3		4	2	3		3	3		4	2	3
	SE	1.12838	2.52163		0.883762	0.147927	0.847785		15.1248	11.9525		3.51433	6.08599	2.74672
	Comparison T4_day1 and T4_day3	wilcox.test(T4_day1,T4_day3,alternative="greater")										Comparison T3_day1 and T3_day3	wilcox.test(T3_day1,T3_day3,alternative="greater")
		Wilcoxon rank sum test											Wilcoxon rank sum test
		data: T4_day1 and T4_day3											data: T3_day1 and T3_day3
		W = 12, p-value = 0.02857											W = 12, p-value = 0.02857
		alternative hypothesis: true location shift is greater than 0											alternative hypothesis: true location shift is greater than 0
	Comparison T4_day1 and T4_day5	wilcox.test(T4_day1,T4_day5,alternative="greater")										Comparison T3_day1 and T3_day5	wilcox.test(T3_day1,T3_day5,alternative="greater")
		Wilcoxon rank sum test											Wilcoxon rank sum test
		data: T4_day1 and T4_day5											data: T3_day1 and T3_day5
		W = 6, p-value = 0.1											W = 6, p-value = 0.1
		alternative hypothesis: true location shift is greater than 0											alternative hypothesis: true location shift is greater than 0
	Comparison T4_day1 and T4_day5	wilcox.test(T4_day1,T4_day8,alternative="greater")										Comparison T3_day1 and T3_day8	wilcox.test(T3_day1,T3_day8,alternative="greater")
		Wilcoxon rank sum test											Wilcoxon rank sum test
		data: T4_day1 and T4_day8											data: T3_day1 and T3_day8
		W = 9, p-value = 0.05											W = 9, p-value = 0.05
		alternative hypothesis: true location shift is greater than 0											alternative hypothesis: true location shift is greater than 0
	Comparison T4_ocean and T4_day1	wilcox.test(T4_day1, T4_ocean, alternative="greater")										Comparison T3_ocean and T3_day1	wilcox.test(T3_day1, T3_ocean, alternative="greater")
		Wilcoxon rank sum test											Wilcoxon rank sum test
		data: T4_day1 and T4_ocean											data: T3_day1 and T3_ocean
		W = 9, p-value = 0.05											W = 7, p-value = 0.2
		alternative hypothesis: true location shift is greater than 0											alternative hypothesis: true location shift is greater than 0

## Sheet: C. lunula Data + stats
		T4 (pg/g)					T3 (pg/g)
Fish	number	T4_day1	T4_day2	T4_day3	T4_day5	T4_day8	T3_day1	T3_day2	T3_day3	T3_day5	T3_day8
Chaetodon lunula	1	12.6829	11.7949	3.33333	5.85366	4.87805	17.7561	18.8718	6.38095	12.0488	10.7805
	2	10.6977	12	10.4762	6.82927	4.5	16.7907	17.2	17	13.4634	8.9
	3	8.63636	2.44898	9.58333	4.86486	6.66667	15.0909	9.5102	15.3333	10.4324	11.1667
	4		20.8696			4.86486		20.5217			11.027
	mean	10.6723	11.7784	7.79762	5.84926	5.2274	16.5459	16.5259	12.9048	11.9815	10.4685
	SD	2.0234	7.5219	3.89187	0.982209	0.975376	1.34935	4.86978	5.71091	1.51661	1.05782
	n	3	4	3	3	4	3	4	3	3	4
	SE	1.43076	4.34277	2.75197	0.694527	0.563134	0.954136	2.81157	4.03822	1.0724	0.61073
	Comparison T4_day1 and T4_day2	wilcox.test(T4_day1,T4_day2,alternative="two.sided")							Comparison T3_day1 and T3_day2	wilcox.test(T3_day1,T3_day2,alternative="two.sided")
		Wilcoxon rank sum test								Wilcoxon rank sum test
		data: T4_day1 and T4_day2								data: T3_day1 and T3_day2
		W = 5, p-value = 0.8571								W = 4, p-value = 0.6286
		alternative hypothesis: true location shift is not equal to 0								alternative hypothesis: true location shift is not equal to 0
	Comparison T4_day1 and T4_day3	wilcox.test(T4_day1,T4_day3,alternative="greater")							Comparison T3_day1 and T3_day3	wilcox.test(T3_day1,T3_day3,alternative="greater")
		Wilcoxon rank sum test								Wilcoxon rank sum test
		data: T4_day1 and T4_day3								data: T3_day1 and T3_day3
		W = 7, p-value = 0.2								W = 6, p-value = 0.35
		alternative hypothesis: true location shift is greater than 0								alternative hypothesis: true location shift is not equal to 0
	Comparison T4_day1 and T4_day5	wilcox.test(T4_day1,T4_day5,alternative="greater")							Comparison T3_day1 and T3_day5	wilcox.test(T3_day1,T3_day5,alternative="greater")
		Wilcoxon rank sum test								Wilcoxon rank sum test
		data: T4_day1 and T4_day5								data: T3_day1 and T3_day5
		W = 9, p-value = 0.05								W = 9, p-value = 0.05
		alternative hypothesis: true location shift is greater than 0								alternative hypothesis: true location shift is greater than 0
	Comparison T4_day1 and T4_day8	wilcox.test(T4_day1,T4_day8,alternative="greater")							Comparison T3_day1 and T3_day8	wilcox.test(T3_day1,T3_day8,alternative="greater")
		Wilcoxon rank sum test								Wilcoxon rank sum test
		data: T4_day1 and T4_day8								data: T3_day1 and T3_day8
		W = 12, p-value = 0.02857								W = 12, p-value = 0.02857
		alternative hypothesis: true location shift is greater than 0								alternative hypothesis: true location shift is greater than 0

## Sheet: C. viridis Data + stats
			T4 (pg/g)						T3 (pg/g)
Fish	number	T4_ocean	T4_day1	T4_day2	T4_day3	T4_day5	T4_day8	T3_ocean	T3_day1	T3_day2	T3_day3	T3_day5	T3_day8
Chromis viridis	1	121.111	40	38.0952	17.1429	10	11.9048	24.6667	57.25	45.2381	22	34	29.2857
	2	151.667	40	21.4286	16.6667	19.6429	5.76923	26.5	67	36.6667	28.8889	27.1429	30.3846
	3		60	42.8571	7.69231	18	7.14286		75	44.5238	25.3846	29.2	23.9286
	4		40	30	8.33333	17.8571	7.89474		77	44	29.7917	27.3214	28.75
	5		55	21.4286	8.33333	17.5			51.25	37.8571	32.0833	32.75	37.6316
	mean	136.389	47	30.7619	11.6337	16.6	8.1779	25.5833	65.5	41.6571	27.6297	30.0829	29.9961
	SD	21.606	9.74679	9.68085	4.82185	3.78052	2.63582	1.29636	11.1341	4.05817	3.96322	3.1427	4.93264
	n	2	5	5	5	5	4	2	5	5	5	5	5
	SE	21.606	4.8734	4.84042	2.41093	1.89026	1.52179	1.29636	5.56706	2.02908	1.98161	1.57135	2.46632
	Comparison T4_day1 and T4_day2		wilcox.test(T4_day1,T4_day2,alternative="greater")								Comparison T3_day1 and T3_day2	wilcox.test(T3_day1,T3_day2,alternative="greater")
			Wilcoxon rank sum test with continuity correction									Wilcoxon rank sum test
			data: T4_day1 and T4_day2									data: T3_day1 and T3_day2
			W = 22, p-value = 0.02812									W = 25, p-value = 0.003968
			alternative hypothesis: true location shift is greater than 0									alternative hypothesis: true location shift is greater than 0
	Comparison T4_day1 and T4_day3		wilcox.test(T4_day1,T4_day3,alternative="greater")								Comparison T3_day1 and T3_day3	wilcox.test(T3_day1,T3_day3,alternative="greater")
			Wilcoxon rank sum test with continuity correction									Wilcoxon rank sum test
			data: T4_day1 and T4_day3									data: T3_day1 and T3_day3
			W = 25, p-value = 0.005455									W = 25, p-value = 0.003968
			alternative hypothesis: true location shift is greater than 0									alternative hypothesis: true location shift is greater than 0
	Comparison T4_day1 and T4_day5		wilcox.test(T4_day1,T4_day5,alternative="greater")								Comparison T3_day1 and T3_day5	wilcox.test(T3_day1,T3_day5,alternative="greater")
			Wilcoxon rank sum test with continuity correction									Wilcoxon rank sum test
			data: T4_day1 and T4_day5									data: T3_day1 and T3_day5
			W = 25, p-value = 0.00558									W = 25, p-value = 0.003968
			alternative hypothesis: true location shift is greater than 0									alternative hypothesis: true location shift is greater than 0
	Comparison T4_day1 and T4_day8		wilcox.test(T4_day1,T4_day8,alternative="greater")								Comparison T3_day1 and T3_day8	wilcox.test(T3_day1,T3_day8,alternative="greater")
			Wilcoxon rank sum test with continuity correction									Wilcoxon rank sum test
			data: T4_day1 and T4_day8									data: T3_day1 and T3_day8
			W = 20, p-value = 0.008971									W = 25, p-value = 0.003968
			alternative hypothesis: true location shift is greater than 0									alternative hypothesis: true location shift is greater than 0
	Comparison T4_ocean and T4_day1		wilcox.test(T4_ocean,T4_day1,alternative="greater")								Comparison T3_ocean and T3_day1	wilcox.test(T3_day1, T3_ocean,alternative="greater")
			Wilcoxon rank sum test with continuity correction									Wilcoxon rank sum test
			data: T4_ocean and T4_day1									data: T3_day1 and T3_ocean
			W = 10, p-value = 0.03525									W = 10, p-value = 0.04762
			alternative hypothesis: true location shift is greater than 0									alternative hypothesis: true location shift is greater than 0

## Sheet: O. angustatus Data + stats
		T4 (pg/g)					T3 (pg/g)
Fish	number	T4_day1	T4_day2	T4_day3	T4_day5	T4_day8	T3_day1	T3_day2	T3_day3	T3_day5	T3_day8
Ostorhinchus angustatus	1	9.44444	18.75	10.9756	6.71642	2.43902	14.7778	15.4396	11.7424	11.4925	11.8902
	2	14.4286	6.59341	5.30303	9.45946	5.625	14.4286	13.7681	10	11.5541	12.8947
	3	17.8571	8.69565	5.29412	6.66667	3.57143	16.7143	15.7937	10.3012	13.0833	9.24051
	4	8.5	9.52381	6.0241	2.87356		11.85	12.9333	10.625	13.7356	9.8125
	5		6	5.11364	10.6061		17.5625	13.7805	11.746	11.8939	13
	mean	12.5575	9.91257	6.5421	7.26443	3.87848	15.0666	14.343	10.8829	12.3519	11.3676
	SD	4.38716	5.1492	2.50288	2.99675	1.61503	2.22381	1.2187	0.816727	1.0043	1.74735
	n	4	5	5	5	3	5	5	5	5	5
	SE	2.53293	2.5746	1.25144	1.49837	1.142	1.11191	0.609349	0.408364	0.502152	0.873674
	Comparison T4_day1 and T4_day2	wilcox.test(T4_day1,T4_day2,alternative="greater")							Comparison T3_day1 and T3_day2	wilcox.test(T3_day1,T3_day2,alternative="two.sided")
		Wilcoxon rank sum test								Wilcoxon rank sum test
		data: T4_day1 and T4_day2								data: T3_day1 and T3_day2
		W = 13, p-value = 0.2778								W = 16, p-value = 0.5476
		alternative hypothesis: true location shift is greater than 0								alternative hypothesis: true location shift is not equal to 0
	Comparison T4_day1 and T4_day3	wilcox.test(T4_day1,T4_day3,alternative="greater")							Comparison T3_day1 and T3_day3	wilcox.test(T3_day1,T3_day3,alternative="greater")
		Wilcoxon rank sum test								Wilcoxon rank sum test
		data: T4_day1 and T4_day3								data: T3_day1 and T3_day3
		W = 18, p-value = 0.03175								W = 25, p-value = 0.003968
		alternative hypothesis: true location shift is greater than 0								alternative hypothesis: true location shift is greater than 0
	Comparison T4_day1 and T4_day5	wilcox.test(T4_day1,T4_day5,alternative="greater")							Comparison T3_day1 and T3_day5	wilcox.test(T3_day1,T3_day5,alternative="greater")
		Wilcoxon rank sum test								Wilcoxon rank sum test
		data: T4_day1 and T4_day5								data: T3_day1 and T3_day5
		W = 16, p-value = 0.09524								W = 22, p-value = 0.02778
		alternative hypothesis: true location shift is greater than 0								alternative hypothesis: true location shift is greater than 0
	Comparison T4_day1 and T4_day8	wilcox.test(T4_day1,T4_day8,alternative="greater")							Comparison T3_day1 and T3_day8	wilcox.test(T3_day1,T3_day8,alternative="greater")
		Wilcoxon rank sum test								Wilcoxon rank sum test
		data: T4_day1 and T4_day8								data: T3_day1 and T3_day8
		W = 12, p-value = 0.02857								W = 22, p-value = 0.02778
		alternative hypothesis: true location shift is greater than 0								alternative hypothesis: true location shift is greater than 0
