# Supplementary material for: Fish larval recruitment to reefs is a thyroid hormone-mediated metamorphosis sensitive to the pesticide chlorpyrifos
Source: eLife. 2017 Oct 30;6:e27595. doi: 10.7554/eLife.27595 (PMC5662287; doi:10.7554/eLife.27595)
Supplement: Figure 5—source data 1. [file elife-27595-fig5-data1.xlsx]

## Sheet: Data + stats
	day2										day5
	control	solvent_control	CPF 1µg/l	CPF 5µg/l	CPF 30µg/l						control	solvent_control	CPF 1µg/l	CPF 5µg/l	CPF 30µg/l
T3 (pg/g)	day2_control	day2_solvent_control	day2_CPF1	day2_CPF5	day2_CPF30					T3 (pg/g)	day5_control	day5_solvent_control	day5_CPF1	day5_CPF5	day5_CPF30
1	14.4867	19.3503	27.8327	7.85297	4.24676					1	11.2759	16.2102	11.8621	17.0054	21.049
2	34.7952	18.8081	27.9325	13.9158	14.5319					2	15.2292	10.5157	25.1646	8.85622	21.8489
3	15.7662	30.4645	15.6803	10.1008	5.19795					3	31.6001	11.4745	14.0671	22.1073	17.2198
4	16.6727	29.3193	26.7058	11.1495	18.9461					4	27.6424	19.5683	18.5848	20.4591	31.0708
5	34.2408	17.2826	12.1456	17.8938	3.20149					5	14.2198	13.7556	17.5529	11.6229	21.6137
6	36.2713	24.7349	29.9754	37.5724	12.6709					6	7.49797	23.2547	26.9952	29.4129	19.7185
7	17.0383	29.9577	19.776	11.6478	17.896					7	6.41801	12.8468	13.4873	15.6152	23.1867
8	17.6069	20.4383	31.6977	17.5451	17.1088					8	14.3608	9.11553	12.3312	10.9723	9.99376
9	31.868	19.4088	6.81655	36.9966						9	13.8637	33.2933	24.2059	12.6681	9.77522
10		24.3881	16.5246	21.501						10	13.3748	3.89384	27.9799	22.9645	9.33231
Mean	24.3051	23.4153	21.5087	18.6176	11.725					Mean	15.5483	15.3928	19.2231	17.1684	18.4809
SE	3.38745	1.68623	2.83085	3.55197	2.4709					SE	2.67865	2.76725	2.11281	2.16502	2.33873
Comparison of means between groups: solvent_control, CPF1, CPF5, CPF30	linearmodel <- lm(values~groups)									Comparison of means between groups: solvent_control, CPF1, CPF5, CPF30	linearmodel <- lm(values~groups)
	shapiro.test(values)										shapiro.test(values)
	Shapiro-Wilk normality test										Shapiro-Wilk normality test
	data: values										data: values
	W = 0.9751, p-value = 0.5461										W = 0.96968, p-value = 0.3515
	bartlett.test(values,groups)										bartlett.test(values,groups)
	Bartlett test of homogeneity of variances										Bartlett test of homogeneity of variances
	data: values and groups										data: values and groups
	Bartlett's K-squared = 4.9751, df = 3, p-value = 0.1736										Bartlett's K-squared = 0.80435, df = 3, p-value = 0.8484
	model<-aov(linearmodel)										model<-aov(linearmodel)
	summary(model)										summary(model)
	Df Sum Sq Mean Sq F value Pr(>F)
	factors 3 681.4 227.13 3.509 0.0255 *										Df Sum Sq Mean Sq F value Pr(>F)
	Residuals 34 2200.5 64.72										factors 3 84.6 28.21 0.563 0.643
	Signif. codes: 0 ‘***’ 0.001 ‘**’ 0.01 ‘*’ 0.05 ‘.’ 0.1 ‘ ’ 1										Residuals 36 1804.6 50.13
	TukeyHSD(model)
	Tukey multiple comparisons of means
	95% family-wise confidence level
	Fit: aov(formula = linearmodel)
	$factors
	diff lwr upr p adj
	day2_CPF30-day2_CPF1 -9.783733 -20.090135 0.5226694 0.0678668
	day2_CPF5-day2_CPF1 -2.891149 -12.608118 6.8258198 0.8522657
	day2_solvent_control-day2_CPF1 1.906528 -7.810441 11.6234969 0.9512089
	day2_CPF5-day2_CPF30 6.892583 -3.413819 17.1989855 0.2880594
	day2_solvent_control-day2_CPF30 11.690261 1.383858 21.9966626 0.0211373
	day2_solvent_control-day2_CPF5 4.797677 -4.919292 14.5146462 0.5486136
Comparison control and solvent control	wilcox.test(Day2_Control,Day2_Solvent_control,alternative="two.sided")									Comparison control and solvent control	wilcox.test(Day5_Control,Day5_Solvent_control,alternative="two.sided")
	Wilcoxon rank sum test with continuity correction										Wilcoxon rank sum test with continuity correction
	data: Day2_Control and Day2_Solvent_control										data: Day5_Control and Day5_Solvent_control
	W = 41, p-value = 0.7802										W = 52, p-value = 0.9118
	alternative hypothesis: true location shift is not equal to 0										alternative hypothesis: true location shift is not equal to 0
