# Supplementary material for: Fish larval recruitment to reefs is a thyroid hormone-mediated metamorphosis sensitive to the pesticide chlorpyrifos
Source: eLife. 2017 Oct 30;6:e27595. doi: 10.7554/eLife.27595 (PMC5662287; doi:10.7554/eLife.27595)
Supplement: Figure 5—source data 2. [file elife-27595-fig5-data2.xlsx]

## Sheet: Data + stats
	day 2									day 5
length (cm)		Control	Solvent control	CPF 1µg/l	CPF 5µg/l	CPF 30µg/l			length (cm)		Control	Solvent control	CPF 1µg/l	CPF 5µg/l	CPF 30µg/l
1		5.1	4.6	4.3	3.4	4.1			1		5.1	4.4	4	3.7	4
2		4.5	4.1	3.8	3.5	3.6			2		4.2	4.1	4	4.2	4.2
3		4.8	4.8	4.6	3.7	3.6			3		4.6	5	4.2	4.2	3.4
4		4.3	4	5	3.8	3.8			4		4.1	4.5	5	3.6	4.5
5		3.5	4.3	3.8	4	2.5			5		4.1	4.9	3.8	3.8	4
6		3.6	4.1	3.4		3.5			6		4.7	5.1	4.2	4	3.4
7		3.8	3.7	3.5		3			7		4.8	4.4	4	4.5	4.5
8									8					4.5
9									9
10									10
11									11
12									12
13									13
14									14
15									15
mean		4.22857	4.22857	4.05714	3.68	3.44286			mean		4.51429	4.62857	4.17143	4.0625	4
SD		0.615668	0.372891	0.594018	0.238747	0.531843			SD		0.389138	0.372891	0.39036	0.346152	0.458258
n		7	7	7	5	7			n		7	7	7	8	7
SE		0.251346	0.152232	0.242507	0.119373	0.217124			SE		0.158865	0.152232	0.159364	0.130833	0.187083
Comparison control and solvent control	wilcox.test(Intestine_Day2_Control,Intestine_Day2_Solvent_control,alternative="two.sided")								Comparison control and solvent control	wilcox.test(Intestine_Day5_Control,Intestine_Day5_Solvent_control,alternative="two.sided")
	Wilcoxon rank sum test with continuity correction									Wilcoxon rank sum test with continuity correction
	data: Intestine_Day2_Control and Intestine_Day2_Solvent_control									data: Intestine_Day5_Control and Intestine_Day5_Solvent_control
	W = 24, p-value = 1									W = 20.5, p-value = 0.6526
	alternative hypothesis: true location shift is not equal to 0									alternative hypothesis: true location shift is not equal to 0
Comparison of means between groups: solvent_control, CPF1µg/l, CPF5µg/l and CPF30µg/l	linearmodel <- lm(values~groups)								Comparison of means between groups: solvent_control, CPF1µg/l, CPF5µg/l and CPF30µg/l	linearmodel <- lm(values~groups)
	shapiro.test(values)									shapiro.test(values)
	Shapiro-Wilk normality test									Shapiro-Wilk normality test
	data: values									data: values
	W = 0.97123, p-value = 0.6554									W = 0.95886, p-value = 0.308
	bartlett.test(values,groups)									bartlett.test(values,groups)
	Bartlett test of homogeneity of variances									Bartlett test of homogeneity of variances
	data: values and groups									data: values and groups
	Bartlett's K-squared = 3.6895, df = 3, p-value = 0.29									Bartlett's K-squared = 0.51974, df = 3, p-value = 0.9145
	model<-aov(linearmodel)									model<-aov(linearmodel)
	summary(model)									summary(model)
	Df Sum Sq Mean Sq F value Pr(>F)									Df Sum Sq Mean Sq F value Pr(>F)
	factors 3 2.602 0.8674 3.913 0.0222 *									factors 3 1.720 0.5732 3.725 0.0243 *
	Residuals 22 4.877 0.2217									Residuals 25 3.847 0.1539
	Signif. codes: 0 ‘***’ 0.001 ‘**’ 0.01 ‘*’ 0.05 ‘.’ 0.1 ‘ ’ 1									Signif. codes: 0 ‘***’ 0.001 ‘**’ 0.01 ‘*’ 0.05 ‘.’ 0.1 ‘ ’ 1
	TukeyHSD(model)									TukeyHSD(model)
	Tukey multiple comparisons of means									Tukey multiple comparisons of means
	95% family-wise confidence level									95% family-wise confidence level
	Fit: aov(formula = linearmodel)									Fit: aov(formula = linearmodel)
	$factors									$factors
	diff lwr upr p adj									diff lwr upr p adj
	CPF30-CPF1 -0.6142857 -1.31310055 0.08452912 0.0984496									CPF30-CPF1 -0.1714286 -0.748207654 0.4053505 0.8456158
	CPF5-CPF1 -0.3771429 -1.14265616 0.38837044 0.5315722									CPF5-CPF1 -0.1089286 -0.667392517 0.4495354 0.9492800
	solventcontrol-CPF1 0.1714286 -0.52738627 0.87024341 0.9031284									solventcontrol-CPF1 0.4571429 -0.119636226 1.0339219 0.1564182
	CPF5-CPF30 0.2371429 -0.52837044 1.00265616 0.8250054									CPF5-CPF30 0.0625000 -0.495963945 0.6209639 0.9896302
	solventcontrol-CPF30 0.7857143 0.08689945 1.48452912 0.0237615									solventcontrol-CPF30 0.6285714 0.051792346 1.2053505 0.0290029
	solventcontrol-CPF5 0.5485714 -0.21694187 1.31408473 0.2220019									solventcontrol-CPF5 0.5660714 0.007607483 1.1245354 0.0461130
