# Supplementary material for: Fish larval recruitment to reefs is a thyroid hormone-mediated metamorphosis sensitive to the pesticide chlorpyrifos
Source: eLife. 2017 Oct 30;6:e27595. doi: 10.7554/eLife.27595 (PMC5662287; doi:10.7554/eLife.27595)
Supplement: Figure 5—source data 3. [file elife-27595-fig5-data3.xlsx]

## Sheet: Data + stats
	day2									day5
	solvent_control	CPF 1µg/l	CPF 5µg/l	CPF 30µg/l						solvent_control	CPF 1µg/l	CPF 5µg/l	CPF 30µg/l
bite/fish/min	day2_solvent_control	day2_CPF1	day2_CPF5	day2_CPF30					bite/fish/min	day5_solvent_control	day5_CPF1	day5_CPF5	day5_CPF30
1	3.82812	3.26	3.46471	2.62188					1	4.97	3.41667	2.97667	2.67813
2	3.85938	3.14667	4.12353	2.77813					2	4.095	4.02667	2.52	2.5625
3	3.16562	3.46333	3.48529	2.5125					3	4.23	4.30333	2.54	2.67188
Mean	3.61771	3.29	3.69118	2.6375					Mean	4.43167	3.91556	2.67889	2.6375
SD	0.391827	0.160451	0.37457	0.1335					SD	0.471071	0.453656	0.258077	0.065027
n	3	3	3	3					n	3	3	3	3
SE	0.277064	0.113456	0.264861	0.0943988					SE	0.333098	0.320783	0.182488	0.0459811
Comparison of means between groups: solvent_control, CPF1, CPF5, CPF30	linearmodel <- lm(values~groups)								Comparison of means between groups: solvent_control, CPF1, CPF5, CPF30	linearmodel <- lm(values~groups)
	shapiro.test(values)									shapiro.test(values)
	Shapiro-Wilk normality test									Shapiro-Wilk normality test
	data: values									data: values
	W = 0.96209, p-value = 0.8132									W = 0.86835, p-value = 0.06229
	bartlett.test(values,groups)									bartlett.test(values,groups)
	Bartlett test of homogeneity of variances									Bartlett test of homogeneity of variances
	data: values and groups									data: values and groups
	Bartlett's K-squared = 2.7038, df = 3, p-value = 0.4396									Bartlett's K-squared = 4.8526, df = 3, p-value = 0.1829
	model<-aov(linearmodel)									model<-aov(linearmodel)
	summary(model)									summary(model)
	Df Sum Sq Mean Sq F value Pr(>F)									Df Sum Sq Mean Sq F value Pr(>F)
	factors 3 2.0779 0.6926 8.211 0.00797 **									factors 3 7.292 2.4305 19.5 0.00049 ***
	Residuals 8 0.6748 0.0843									Residuals 8 0.997 0.1246
	Signif. codes: 0 ‘***’ 0.001 ‘**’ 0.01 ‘*’ 0.05 ‘.’ 0.1 ‘ ’ 1									Signif. codes: 0 ‘***’ 0.001 ‘**’ 0.01 ‘*’ 0.05 ‘.’ 0.1 ‘ ’ 1
	TukeyHSD(model)									TukeyHSD(model)
	Tukey multiple comparisons of means									Tukey multiple comparisons of means
	95% family-wise confidence level									95% family-wise confidence level
	Fit: aov(formula = linearmodel)									Fit: aov(formula = linearmodel)
	$factors									$factors
	diff lwr upr p adj									diff lwr upr p adj
	day2_CPF30-day2_CPF1 -0.65250000 -1.4118898 0.1068898 0.0944625									day5_CPF30-day5_CPF1 -1.27805556 -2.2011482 -0.3549629 0.0094104
	day2_CPF5-day2_CPF1 0.40117647 -0.3582134 1.1605663 0.3867722									day5_CPF5-day5_CPF1 -1.23666667 -2.1597593 -0.3135740 0.0113396
	day2_solvent_control-day2_CPF1 0.32770833 -0.4316815 1.0870982 0.5426686									day5_solvent_control-day5_CPF1 0.51611111 -0.4069816 1.4392038 0.3436613
	day2_CPF5-day2_CPF30 1.05367647 0.2942866 1.8130663 0.0092948									day5_CPF5-day5_CPF30 0.04138889 -0.8817038 0.9644816 0.9988528
	day2_solvent_control-day2_CPF30 0.98020833 0.2208185 1.7395982 0.0139371									day5_solvent_control-day5_CPF30 1.79416667 0.8710740 2.7172593 0.0011407
	day2_solvent_control-day2_CPF5 -0.07346814 -0.8328580 0.6859217 0.9889091									day5_solvent_control-day5_CPF5 1.75277778 0.8296851 2.6758704 0.0013317
