# Supplementary material for: Fish larval recruitment to reefs is a thyroid hormone-mediated metamorphosis sensitive to the pesticide chlorpyrifos
Source: eLife. 2017 Oct 30;6:e27595. doi: 10.7554/eLife.27595 (PMC5662287; doi:10.7554/eLife.27595)
Supplement: Figure 5—source data 4. [file elife-27595-fig5-data4.xlsx]

## Sheet: Data + stats
	control	CPF 1µg/l	CPF 5µg/l	CPF 30µg/l
grazed algae (mg)	solvent_control	CPF1	CPF5	CPF30
1	0.523256	0.344945	0.0561798	0.062724
2	0.528101	0.365437	0.0280899	0.0582437
3	1.04167	0.659153	0.0749064	0.15681
Mean	0.697674	0.456512	0.0530587	0.0925926
SD	0.297916	0.175791	0.0235638	0.055659
n	3	3	3	3
SE	0.210658	0.124303	0.0166621	0.0393569
Comparison solvent_control and CPF1	wilcox.test(turfgrazed_solvent_control,turfgrazed_CPF1,alternative="greater")
	Wilcoxon rank sum test
	data: turfgrazed_solvent_control and turfgrazed_CPF1
	W = 7, p-value = 0.2
	alternative hypothesis: true location shift is greater than 0
Comparison solvent_control and CPF5	wilcox.test(turfgrazed_solvent_control,turfgrazed_CPF5,alternative="greater")
	Wilcoxon rank sum test
	data: turfgrazed_solvent_control and turfgrazed_CPF5
	W = 9, p-value = 0.05
	alternative hypothesis: true location shift is greater than 0
Comparison solvent_control and CPF30	wilcox.test(turfgrazed_solvent_control,turfgrazed_CPF30,alternative="greater")
	Wilcoxon rank sum test
	data: turfgrazed_solvent_control and turfgrazed_CPF30
	W = 9, p-value = 0.05
	alternative hypothesis: true location shift is greater than 0
