# Supplementary material for: Fish larval recruitment to reefs is a thyroid hormone-mediated metamorphosis sensitive to the pesticide chlorpyrifos
Source: eLife. 2017 Oct 30;6:e27595. doi: 10.7554/eLife.27595 (PMC5662287; doi:10.7554/eLife.27595)
Supplement: Figure 5—source data 5. [file elife-27595-fig5-data5.xlsx]

## Sheet: Data + stats
		day2										day5
	control	solvent_control	CPF 1µg/l	CPF 5µg/l	CPF 30µg/l						control	solvent_control	CPF 1µg/l	CPF 5µg/l	CPF 30µg/l
T4 (pg/g)	day2_control	day2_solvent_control	day2_CPF1	day2_CPF5	day2_CPF30					T4 (pg/g)	day5_control	day5_solvent_control	day5_CPF1	day5_CPF5	day5_CPF30
1	79.66	66.4167	47.1312	41.1864	12.7059					1	57.9493	68.0261	51.9132	74.8441	38.969
2	61.5899	81.3267	60.6344	58.0487	61.8813					2	97.4659	52.9509	48.9872	40.7405	65.8193
3	43.4705	67.8397	104.027	81.1095	38.7996					3	47.755	41.6379	45.9358	65.0024	54.9273
4	85.2935	72.7764	98.8851	82.736	35.9679					4	65.1568	56.3231	73.3471	54.0923	40.4878
5	46.7115	58.0699	51.2786	74.3126	30.3107					5	58.7336	59.3885	48.8318	55.483	31.904
6	35.6125	50.0853	40.4717	73.6599	56.7724					6	52.6887	60.7154	67.1346	32.1711	45.5891
7	79.1857	61.9276	21.0156	32.2287	59.6051					7	24.5918	80.41	29.4968	41.6892	44.9493
8	68.8917		48.417	38.2932	52.9533					8	49.2018	24.8086	47.7664	23.4282	61.0007
9			55.4805	74.6918						9	39.745	47.3693	42.3952	55.4641	27.6362
10				33.3714						10	53.9121	33.3149	77.6023	58.2861	26.9729
Mean	62.5519	65.4918	58.5934	58.9638	43.6245					Mean	54.72	52.4945	53.341	50.1201	43.8256
SE	7.0976	4.13429	9.46243	6.91068	6.48972					SE	6.26412	5.47608	4.96247	5.17141	4.48494
Comparison of means between groups: solvent_control, CPF1, CPF5, CPF30	linearmodel <- lm(values~groups)									Comparison of means between groups: solvent_control, CPF1, CPF5, CPF30	linearmodel <- lm(values~groups)
	shapiro.test(values)										shapiro.test(values)
	Shapiro-Wilk normality test										Shapiro-Wilk normality test
	data: values										data: values
	W = 0.98944, p-value = 0.9812										W = 0.97921, p-value = 0.6601
	bartlett.test(values,groups)										bartlett.test(values,groups)
	Bartlett test of homogeneity of variances										Bartlett test of homogeneity of variances
	data: values and groups										data: values and groups
	Bartlett's K-squared = 5.3747, df = 3, p-value = 0.1463										Bartlett's K-squared = 0.35797, df = 3, p-value = 0.948
	model<-aov(linearmodel)										model<-aov(linearmodel)
	summary(model)										summary(model)
	Df Sum Sq Mean Sq F value Pr(>F)										Df Sum Sq Mean Sq F value Pr(>F)
	factors 3 1992 664.0 1.622 0.205										factors 3 555 185.0 0.81 0.496
	Residuals 30 12278 409.3										Residuals 36 8219 228.3
Comparison control and solvent control	wilcox.test(Day2_Control,Day2_Solvent_control,alternative="two.sided")									Comparison control and solvent control	wilcox.test(Day5_Control,Day5_Solvent_control,alternative="two.sided")
	Wilcoxon rank sum test with continuity correction										Wilcoxon rank sum test with continuity correction
	data: Day2_Control and Day2_Solvent_control										data: Day5_Control and Day5_Solvent_control
	W = 26, p-value = 0.8665										W = 49, p-value = 0.9705
	alternative hypothesis: true location shift is not equal to 0										alternative hypothesis: true location shift is not equal to 0
